# Supplementary material for: Identification of DNA N6-methyladenine sites by integration of sequence features
Source: Epigenetics Chromatin. 2020 Feb 24;13:8. doi: 10.1186/s13072-020-00330-2 (PMC7038560; doi:10.1186/s13072-020-00330-2)
Supplement: Supplementary file 1 — Additional file 1: Tables S1, S2. Summary of performances of 4 predictors on benchmark dataset and A. thaliana dataset. [file 13072_2020_330_MOESM1_ESM.xlsx]

## Sheet: Table S1
Table S1. Summary of performaces of 4 predictors on A.thailiana dataset
	Sn	Sp	Acc	MCC	auROC
p6mA	0.8063	0.8345	0.8204	0.641	0.8871
MM-6mAPred	0.7046	0.8118	0.7582	0.5193	0.824
iDNA6mA-PseKNC	0.7727	0.0595	0.4161	-0.239386	NA
i6mA-Pred	0.6431	0.8237	0.7334	0.5593	NA

## Sheet: Table S2
Table S2. Summary of performaces of 4 predictors on A.thailiana dataset
	Sn	Sp	Acc	MCC	auROC
p6mA	0.7298	0.8066	0.7682	0.5379	0.8264
MM-6mAPred	0.7061	0.7858	0.7459	0.4934	0.8141
iDNA6mA-PseKNC	0.8436	0.0588	0.4512	-0.1575	NA
i6mA-Pred	0.5763	0.7772	0.6768	0.3608	NA
